# Supplementary material for: Biological Activities of Lichen-Derived Monoaromatic Compounds
Source: Molecules. 2022 Apr 30;27(9):2871. doi: 10.3390/molecules27092871 (PMC9105517; doi:10.3390/molecules27092871)
Supplement: Supplementary file 1 [file molecules-27-02871-s001.zip]

Archive with 1 entries (1 files):
- molecules-1665743-supplementary.pdf
